# Supplementary material for: The basic leucine zipper domain (bZIP) transcription factor BbYap1 promotes evasion of host humoral immunity and regulates lipid homeostasis contributing to fungal virulence in Beauveria bassiana
Source: mSphere. 2024 Jun 27;9(7):e00351-24. doi: 10.1128/msphere.00351-24 (PMC11288043; doi:10.1128/msphere.00351-24)
Supplement: Table S3 — Effect of BbYap1 on lipid content in conidia of B. bassiana. [file msphere.00351-24-s0002.xlsx]

## Sheet: Cationic
Effect of BbYap1 on cationic lipid content in conidia of B. bassiana
LipidIon	CalcMz	IonFormula	RT(min)	VIP	P.value	FC(WT/Yap1)	WT-1	WT-2	WT-3	WT-4	WT-5	Yap1-1	Yap1-2	Yap1-3	Yap1-4	Yap1-5	QC-1	QC-2	QC-3	QC-CV
Cer(d18:0+pO/23:0)+H	654.639	C41 H84 O4 N1	18.69	1.25552	0.0428204	1.26939	1284768030	1.84156e+09	1956804300	2040368200	2171312950	1424725000	1.61997e+09	1567214740	1417523310	1292832180	1712530590	1729743120	1696353230	0.00795945
Cer(d18:0+pO/23:0+O)+H	670.634	C41 H84 O5 N1	18.02	1.11051	0.00955173	1.2025	1075195940	9.81005e+08	1151612100	908666000	979615610	811523360	8.00984e+08	794735522	911857100	918805260	875399715	1025032960	953095572	0.064239
Cer(d18:0+pO/25:0+O)+H	698.666	C43 H88 O5 N1	19.73	2.38034	0.0417006	1.25376	4902164540	4505440790	5261837400	4510287600	4393121550	4046219000	3.84742e+09	4098869320	4434941350	2374257840	4085198670	4274021360	4549756640	0.0443315
DG(16:0/16:0)+NH4	586.541	C35 H72 O5 N1	16.33	2.49766	0.0126761	0.750399	1767695020	2.73338e+09	1732099500	1908198600	1888537310	2575902800	2396201010	2976780660	2652675200	2764546800	2066517360	2242259600	2421960970	0.0646789
DG(18:0/16:0)+NH4	614.572	C37 H76 O5 N1	17.98	3.18559	0.0188747	0.823672	5321308720	6.96085e+09	4821790500	5427214200	5140457170	7089431600	6.85111e+09	6834540020	6681425660	6138920100	6486568380	5912243680	6148054770	0.0381272
DG(18:0/18:0)+NH4	642.603	C39 H80 O5 N1	19.7	3.4434	0.0053178	0.789007	4601474150	6.05744e+09	4260028500	4692020800	4867780660	6154812000	6.20987e+09	6769625800	6101152960	5789286240	5548981800	5729202080	6206887830	0.0476274
TG(16:0/16:0/16:0)+NH4	824.77	C51 H102 O6 N1	22.58	1.67392	0.000317085	0.711145	796373942	1.03776e+09	823917600	875623600	902862222	1105586600	1.31622e+09	1270464020	1342916820	1203390960	863919063	831924072	807974024	0.0274597
TG(18:0/16:0/16:0)+NH4	852.801	C53 H106 O6 N1	22.72	2.19516	0.000631794	0.735336	1503451950	1.84156e+09	1395042300	1544732200	1918834700	2199775400	2204954920	2299818080	2337670020	2114065200	1961278050	1812111840	1882657920	0.0323158
TG(18:0/16:0/18:0)+NH4	880.833	C55 H110 O6 N1	22.86	1.88336	0.0169536	0.793921	1457892800	1.86472e+09	1395042300	1536471600	1726951230	1664078800	1.86746e+09	2244177320	2.13043e+09	2146589280	1884740370	1867024320	1421798950	0.124196
TG(18:0/18:0/18:0)+NH4	908.864	C57 H114 O6 N1	23.01	1.37245	0.00507075	0.725738	611403793	7.15774e+08	519629850	563372920	773593358	835458740	7.87484e+08	898598274	1.02791e+09	837495060	892620693	838330528	788363004	0.0506986
TG(18:2/18:2/18:2)+NH4	896.77	C57 H102 O6 N1	22.04	1.01753	0.0072958	0.695081	223239835	337039401	248111550	375857300	390836331	394363880	4.26366e+08	471091768	474165692	500057730	715627308	741318480	723646638	0.0147652
Cer(d18:0/16:0+O)+H	556.53	C34 H70 O4 N1	13.95	0.934809	0.335083	0.70142	644206381	5.22353e+08	74620719	487375400	581709888	679308880	7.75109e+08	789171446	4.18625e+07	1008246480	382688400	358761536	363784421	0.0279619
Cer(d18:0/24:0)+H	652.66	C42 H86 O3 N1	21.07	0.296492	0.176966	1.20671	124832071	152883852	158229630	182559260	223190773	139053160	1.76621e+08	138174554	113567657	130096320	124373730	126298704	124529977	0.00697981
Cer(d18:0+pO/22:0)+H	640.624	C40 H82 O4 N1	17.83	0.525649	0.0683894	1.19793	333492978	3.63678e+08	411958800	453506940	488797892	316858840	3.34118e+08	372793092	382979982	305726352	379818237	377065696	364764972	0.0175044
Cer(d18:0+pO/22:0+O)+H	656.619	C40 H82 O5 N1	17.21	0.371471	0.318423	1.10024	302512756	2.5249e+08	343611090	303990080	292874770	216558200	2.3062e+08	278203800	320807907	313044270	268838601	277308024	276515382	0.0139283
Cer(d18:0+pO/24:0)+H	668.655	C42 H86 O4 N1	19.54	3.52258	0.0914536	1.12352	19863789400	21542724600	23219496000	24120952000	23429981600	20516040000	2.3287e+10	20401612000	18320038100	17319072600	22004583000	21324346400	21277956700	0.0154229
Cer(d18:0+pO/24:0+O)+H	684.65	C42 H86 O5 N1	18.88	1.62312	0.540718	1.02382	33713771000	3.37039e+10	36327276000	31720704000	3.18123e+10	31913840000	3.09369e+10	31437029400	3.32413e+10	35857798200	29849695200	30110343200	30299025900	0.00612308
Cer(d18:0+pO/25:0)+H	682.671	C43 H88 O4 N1	20.41	1.50793	0.0788201	1.20548	2332628480	2536482090	2902437000	3072943200	3575092020	2450527000	2.65495e+09	2401826140	2478593390	1975837860	3291120240	3551007040	3304456870	0.0353299
Cer(d18:0+pO/26:0)+H	696.686	C44 H90 O4 N1	21.19	0.388843	0.4191	1.06656	993189470	1118831826	1226513700	1313435400	1484572110	1047457820	1237474700	1187002880	1110807740	1170866880	1023691470	1089097520	1088411610	0.0287445
Cer(d18:0+pO/26:0+O)+H	712.681	C44 H90 O5 N1	20.59	0.838012	0.377113	0.879264	1539899270	2.8492e+09	3642090300	3147288600	3049937260	2860847800	2.67745e+09	3125156020	3697166060	3821579400	2525743440	2754776080	2569043620	0.0379689
Cer(d18:0+pO/28:0+O)+H	740.713	C46 H94 O5 N1	21.61	0.180892	0.851112	1.01347	241463495	2.02687e+08	253729170	200732580	201982600	209719520	2.10371e+08	197524698	2.5532e+08	213032724	173166501	149178904	147082650	0.0756214
Cer(d18:1/24:0)+H	650.645	C42 H84 O3 N1	19.54	0.385935	0.0087527	1.23959	114809058	1.26245e+08	135759150	137952020	148457211	110216726	1.22622e+08	107572136	100304281	94319832	137767824	132705160	124529977	0.0414217
DG(15:0/18:2)+NH4	596.525	C36 H70 O5 N1	14.35	0.111695	0.488292	1.12771	6.32361e+07	3.65995e+07	41383134	49233176	4.13054e+07	30774060	2.87994e+07	3.78357e+07	5.31364e+07	5.49657e+07	5.52028e+07	5.39058e+07	4.89295e+07	0.0513276
DG(16:0/16:0)+H	569.514	C35 H69 O5	16.33	0.501168	0.0094549	0.741649	7.94552e+07	1.04471e+08	69471234	79219154	7.50365e+07	107481254	9.24731e+07	128901094	108593891	112208076	8.23737e+07	8.93243e+07	9.69765e+07	0.0665921
DG(16:0/17:0)+NH4	600.556	C36 H74 O5 N1	17.15	0.165753	0.00947075	0.802188	1.33033e+07	1.6215e+07	11516121	11895264	1.34318e+07	15159074	1.74371e+07	1.60431e+07	1.79056e+07	1.61807e+07	1.40638e+07	1.48264e+07	1.44141e+07	0.021591
DG(16:0/18:1)+NH4	612.556	C37 H74 O5 N1	16.39	0.55035	0.13268	1.39054	318914050	2.42066e+08	238748850	501418420	245408859	208579740	1.79996e+08	241109960	230451158	252061620	292756626	315746760	310834667	0.0322582
DG(16:0/18:2)+H	593.514	C37 H69 O5	15.11	0.117985	0.167483	0.737054	1.62191e+07	1.06903e+07	11797002	15364716	1.38358e+07	14019294	1.51872e+07	1.41884e+07	1.87345e+07	3.00035e+07	14350815	1.5284e+07	1.31394e+07	0.0615777
DG(16:0/18:2)+NH4	610.541	C37 H72 O5 N1	15.11	0.778092	0.274722	0.795414	1302991690	8.18855e+08	931588650	1189526400	1.07051e+09	1094188800	9.88855e+08	1066447900	1367785650	2162851320	1138497990	1189770400	1108022630	0.0294487
DG(16:1/18:2)+NH4	608.525	C37 H70 O5 N1	13.71	0.0647698	0.415451	1.21159	1.71302e+07	8.10748e+06	7022025	9086660	9.60427e+06	9.10684e+06	6.95236e+06	8.23483e+06	1.1937e+07	5.82181e+06	1.1672e+07	1.38196e+07	1.23549e+07	0.0710176
DG(17:0/18:2)+NH4	624.556	C38 H74 O5 N1	15.89	0.0688862	0.777719	1.04851	6.95233e+07	4.22747e+07	48966921	74593218	5.01927e+07	45705178	3.98242e+07	47758319	6.43274e+07	7.47241e+07	6.01778e+07	64979768	6.33436e+07	0.0317233
DG(18:0/16:0)+H	597.545	C37 H73 O5	17.98	0.574363	0.0898352	0.840824	177680685	2.64072e+08	169464870	175124720	171685210	238214020	2.15996e+08	240182614	224648431	220350642	206651736	210497840	213760118	0.0138146
DG(18:0/17:0)+NH4	628.587	C38 H78 O5 N1	18.83	0.156475	0.00740785	0.778155	1.23921e+07	1.36669e+07	10579851	11647446	1.26239e+07	15273052	1.72121e+07	1.59504e+07	1.26831e+07	1.71565e+07	1.58816e+07	1.34536e+07	1.4316e+07	0.0690694
DG(18:0/18:0)+H	625.577	C39 H77 O5	19.7	0.560909	0.00506889	0.791368	138499816	1.72573e+08	122651370	123909000	135328342	185784140	1.66497e+08	175268394	174910771	173190726	153075360	167483064	187285241	0.0828437
DG(18:0/18:1)+NH4	640.587	C39 H78 O5 N1	18.06	0.0557521	0.317825	0.841315	5.53999e+07	4.34329e+07	76961394	45350694	6.12007e+07	46844958	8.36983e+07	5.82373e+07	87869866	58949895	6.67791e+07	6.09529e+07	7.03055e+07	0.0584207
DG(18:0/18:2)+NH4	638.572	C39 H76 O5 N1	16.61	0.00357638	0.734547	0.818303	257864789	3.40514e+07	144185580	127213240	4.10025e+07	99730750	9.46106e+07	119627634	2.61123e+07	398419980	137767824	141857240	132374385	0.0282783
DG(18:1/18:2)+NH4	636.556	C39 H74 O5 N1	15.17	0.572127	0.126821	1.42003	389075141	1.82997e+08	202234320	313902800	2.48439e+08	152730520	1.24872e+08	164140242	227964275	271576068	339635955	364252784	350056707	0.0287181
DG(18:2/18:2)+H	617.514	C39 H69 O5	13.96	0.058194	0.702517	0.881153	3.49894e+07	1.86472e+07	15448455	20816712	1.88854e+07	20060128	1.50747e+07	1.75268e+07	2.00609e+07	5.07376e+07	2.65012e+07	2.78223e+07	23533224	0.0691086
DG(18:2/18:2)+NH4	634.541	C39 H72 O5 N1	13.96	0.0992969	0.775458	0.924938	761748988	3.69469e+08	396042210	538591120	456480676	463890460	3.99367e+08	369083708	4.7831e+08	1016377500	567335553	582072288	558914070	0.0168073
LPC(18:1)+H	522.355	C26 H53 O7 N1 P1	2.69	0.17919	0.553605	1.61776	7.07078e+07	2.50174e+06	15073947	2.61861e+06	1.33309e+07	19946150	1.0721e+07	1.3261e+07	9118571	11383428	2.64055e+06	1601614	1.49044e+06	0.271058
LPC(18:2)+H	520.34	C26 H51 O7 N1 P1	1.92	0.318927	0.528098	1.85007	220506286	8.01482e+06	28556235	2973816	5.33234e+07	98249036	1.06648e+07	1.46521e+07	1.49213e+07	30897876	2.78406e+06	5.62853e+06	3.34368e+06	0.313975
PC(16:0/18:1)+H	760.585	C42 H83 O8 N1 P1	13.52	0.255052	0.564409	1.48229	207749724	1.69099e+07	23313123	47498450	3.79727e+07	63371768	3.04869e+07	4.47908e+07	4.84113e+07	3.78906e+07	6.52484e+06	1.03419e+07	8824959	0.183233
PC(16:0/18:2)+H	758.569	C42 H81 O8 N1 P1	12.39	0.154999	0.934065	0.952188	1339439010	1.07714e+08	157293360	167690180	2.64597e+08	602943620	305993744	368156362	426085954	435822672	6.94579e+07	7.70605e+07	71580223	0.044059
PC(16:0/20:4)+H	782.569	C44 H81 O8 N1 P1	11.28	0.291013	0.985119	0.985884	2013714430	5.43201e+07	128268990	199080460	247428685	1012124640	3.31868e+08	326425792	5.28877e+08	481356384	6.64921e+07	6.69932e+07	7.04036e+07	0.0255705
PC(18:0/18:1)+H	788.616	C44 H87 O8 N1 P1	14.98	0.210146	0.36507	1.7395	7.8544e+07	9.14987e+06	11328867	26268708	1.95923e+07	20288084	1.33872e+07	1.63213e+07	1.89832e+07	1.43106e+07	5.27153e+06	5.14347e+06	4.66742e+06	0.0516975
PC(18:0/18:2)+H	786.601	C44 H85 O8 N1 P1	13.59	0.463103	0.394651	1.7008	375407396	3.9495e+07	55146303	118952640	9.53358e+07	129934920	6.45737e+07	5.24878e+07	7.98289e+07	7.55372e+07	2.16219e+07	2.80054e+07	2.81418e+07	0.117342
PC(18:1/18:2)+H	784.585	C44 H83 O8 N1 P1	12.46	0.835132	0.736508	1.2296	3672067490	319666236	432556740	850841800	797831270	1721067800	7.62734e+08	672325850	9.61595e+08	821233020	246834018	226971584	209837914	0.0663385
PE(16:0/18:1)+H	718.538	C39 H77 O8 N1 P1	13.83	0.265117	0.24015	1.7567	8.37377e+07	1.36669e+07	17133741	47002814	2.85805e+07	22681622	2.58745e+07	2.25345e+07	2.00609e+07	17075142	8.01732e+06	8.74939e+06	8.5504e+06	0.0366233
PE(16:0/18:2)+H	716.522	C39 H75 O8 N1 P1	12.72	0.107238	0.832652	1.11819	152167561	1.72573e+07	19568043	47828874	2.99944e+07	29406324	4.45491e+07	5.53626e+07	6.03484e+07	4.89487e+07	1.17677e+07	1.2996e+07	1.20608e+07	0.0426715
PE(18:1/18:2)+H	742.538	C41 H77 O8 N1 P1	12.79	0.165935	0.624213	1.32001	114809058	1.35511e+07	14418558	37007488	2.2824e+07	33623510	2.83494e+07	2.83768e+07	40619089	2.25229e+07	9567210	9.97577e+06	8.63865e+06	0.0595563
PE(18:2/18:2)+H	740.522	C41 H75 O8 N1 P1	11.63	0.0682184	0.993662	1.00496	131210352	1.03312e+07	11422494	25277436	1.77745e+07	51746012	2.89119e+07	28284053	4.66705e+07	39435447	7.05103e+06	6.99219e+06	6.88347e+06	0.00995062
So(d16:1)+H	272.258	C16 H34 O2 N1	3.21	0.617415	0.00384625	0.56357	57404529	9.1267e+07	60014907	92518720	6.25136e+07	117397340	154121849	159503512	111909735	102450852	8.71573e+07	8.03553e+07	7.89344e+07	0.0436842
So(d18:1)+H	300.29	C18 H38 O2 N1	5.24	0.307843	7.71995e-07	0.321136	7.52637e+06	8.40861e+06	6.12321e+06	6.26153e+06	5.08996e+06	21085930	2.2162e+07	2.14217e+07	2.18846e+07	17481693	5.47244e+06	3.9537e+06	4.8047e+06	0.131024
So(d20:1)+H	328.321	C20 H42 O2 N1	7.28	0.233932	0.000425923	0.492008	1.22099e+07	1.06324e+07	8239176	6278056	4.90818e+06	17210678	1.69872e+07	1.8176e+07	1.88174e+07	1.47171e+07	6.02734e+06	5262446	4.9812e+06	0.0815018
TG(15:0/16:0/18:1)+NH4	836.77	C52 H102 O6 N1	22.49	0.103591	0.0894814	1.28176	18223660	2.02687e+07	15916590	25690466	2.64597e+07	17894546	1.64247e+07	1.77123e+07	1.92319e+07	1.18713e+07	99498984	8.44737e+07	90210692	0.0677382
TG(15:0/16:0/18:2)+NH4	834.755	C52 H100 O6 N1	22.33	0.105864	0.219555	1.18602	2.84289e+07	3.88001e+07	36514530	44689846	52515476	35333180	3.49868e+07	3.7743e+07	3.71375e+07	2.42304e+07	125330451	110740168	110802263	0.0593589
TG(15:0/18:1/18:1)+NH4	862.786	C54 H104 O6 N1	22.49	0.101538	0.156073	1.21097	2.89756e+07	41695596	33892974	43863786	5.29194e+07	31571906	3.40868e+07	31066091	3.95414e+07	3.00035e+07	137767824	135450784	136296589	0.00701326
TG(15:0/18:1/18:2)+NH4	860.77	C54 H102 O6 N1	22.33	0.0272083	0.945136	1.01001	2.2324e+07	3.37039e+07	29773386	41716030	4.6153e+07	33737488	3.50993e+07	3.5981e+07	4.08678e+07	2.62632e+07	136811103	122637872	117666120	0.0645259
TG(15:0/18:2/18:2)+NH4	858.755	C54 H100 O6 N1	22.14	0.0306185	0.877878	1.01992	2.32352e+07	3.6252e+07	31177791	40063910	4.686e+07	31457928	3.40868e+07	3.46827e+07	4.15309e+07	3.23615e+07	94715379	97012048	9.30543e+07	0.0170939
TG(16:0/14:0/16:0)+NH4	796.739	C49 H98 O6 N1	22.41	0.438355	0.00308586	0.74208	6.7792e+07	8.84873e+07	73309941	75584490	8.02881e+07	92208202	1.0586e+08	98298676	99475320	123591504	6.92666e+07	7.53216e+07	6.97172e+07	0.0385568
TG(16:0/14:0/18:1)+NH4	822.755	C51 H100 O6 N1	22.41	0.135607	0.310166	0.893679	2.25062e+07	3.20824e+07	21253329	24451376	2.54498e+07	26898808	3.55493e+07	2.63366e+07	2.34596e+07	28458570	5.53941e+07	53539668	5.37342e+07	0.015347
TG(16:0/16:0/18:1)+NH4	850.786	C53 H104 O6 N1	22.56	0.0934902	0.491618	1.10256	137588633	1.78364e+08	145121850	265991320	188853731	156149860	1.81121e+08	178050432	165792200	149610768	478360500	435639008	415753624	0.0589277
TG(16:0/16:0/18:2)+NH4	848.77	C53 H102 O6 N1	22.41	0.246863	0.259815	1.13965	245108227	298818438	279008460	396508800	398915635	264428960	292494020	299532758	303399726	260192640	651527001	656204136	653046966	0.0029805
TG(16:0/16:1/18:2)+NH4	846.755	C53 H100 O6 N1	22.23	0.0845033	0.661652	0.955316	2.49664e+07	3.77577e+07	31552299	35272762	4.49411e+07	38866498	3.68992e+07	3.44045e+07	4.00388e+07	3.24428e+07	7.14671e+07	8.82261e+07	8.1876e+07	0.085794
TG(16:0/17:0/18:1)+NH4	864.801	C54 H106 O6 N1	22.64	0.151393	0.0360935	1.44912	1.51256e+07	2.09636e+07	18631773	25690466	2.25211e+07	16070898	1.58622e+07	1.58576e+07	1.62476e+07	6.99268e+06	97585542	9.14293e+07	8.57982e+07	0.0525494
TG(16:0/18:1/18:1)+NH4	876.801	C55 H106 O6 N1	22.57	0.302965	0.205899	1.22402	177680685	2.2006e+08	191935350	349423380	2.48439e+08	180085240	2.12621e+08	200306736	207240250	169938318	655353885	576581040	561855723	0.0686489
TG(16:0/18:1/18:2)+NH4	874.786	C55 H104 O6 N1	22.41	0.0660303	0.977415	1.00363	200460260	2.59439e+08	229386150	390726380	326201899	270127860	283494204	279131146	298425960	269949864	812256129	837415320	804051820	0.017355
TG(16:0/18:2/18:2)+NH4	872.77	C55 H102 O6 N1	22.25	0.45277	0.480437	0.92059	338960076	4.76025e+08	401659830	572459580	608977539	466170020	4.78115e+08	557334946	591878154	511441158	1109796360	1079945440	1058995080	0.0192494
TG(16:1/18:2/18:2)+NH4	870.755	C55 H100 O6 N1	22.01	0.254382	0.048362	0.784732	2.13217e+07	3.52096e+07	26309187	39072638	3.66598e+07	36358982	3.76867e+07	4.52545e+07	4.24428e+07	4.03299e+07	6.62051e+07	70471016	6.9423e+07	0.0264208
TG(17:0/18:1/18:2)+NH4	888.801	C56 H106 O6 N1	22.49	0.00838462	0.477372	1.09157	1.43967e+07	19689587	14699439	22468832	2.3329e+07	15956920	1.72121e+07	1.77123e+07	2.08069e+07	1.49611e+07	76537680	63149352	7.22666e+07	0.0790339
TG(17:0/18:2/18:2)+NH4	886.786	C56 H104 O6 N1	22.34	0.0942874	0.685095	0.956084	2.28707e+07	3.64836e+07	29024370	40972576	4.16084e+07	33851466	3.53243e+07	3.50537e+07	3.93756e+07	3.52073e+07	114806520	102503296	103938406	0.0512956
TG(18:0/16:0/18:1)+NH4	878.817	C55 H108 O6 N1	22.7	0.213157	0.204934	1.18049	112986692	1.25087e+08	110479860	187515620	146437385	121956460	1.25997e+08	122409672	108593891	99198444	383645121	386217776	396142604	0.0138636
TG(18:0/18:0/18:1)+NH4	906.848	C57 H112 O6 N1	22.85	0.0344685	0.398132	1.13113	2.74266e+07	4.26222e+07	31739553	55346020	4.27193e+07	35333180	3.50993e+07	4.18233e+07	3.14176e+07	3.30119e+07	114806520	119892248	123549426	0.0300221
TG(18:0/18:1/18:1)+NH4	904.833	C57 H110 O6 N1	22.7	0.252443	0.0324444	1.45719	48292699	6.20801e+07	47562516	85910240	7.68544e+07	47072914	4.7699e+07	4.3678e+07	42277011	3.93541e+07	207608457	231547624	231410036	0.0503429
TG(18:0/18:1/18:2)+NH4	902.817	C57 H108 O6 N1	22.56	0.0347994	0.539888	1.10245	7.6266e+07	1.0505e+08	75463362	156125340	114120169	84001786	9.59605e+07	9.12508e+07	101133242	105703260	350159886	334966128	320640177	0.035952
TG(18:1/18:1/18:2)+NH4	900.801	C57 H106 O6 N1	22.42	0.155943	0.787813	0.970548	174035953	2.31642e+08	201298050	311424620	280755814	231375340	2.45245e+08	232763846	2.59465e+08	266697456	611344719	614104568	600097212	0.0099559
TG(18:1/18:2/18:2)+NH4	898.786	C57 H104 O6 N1	22.24	0.684079	0.0273058	0.715495	123920888	1.78364e+08	144185580	247818000	227230425	230235560	2.2162e+08	267075648	289307389	279707088	453485754	470416912	435364644	0.0315893

## Sheet: Anionic
Effect of BbYap1 on anionic lipid content in conidia of B. bassiana
LipidIon	CalcMz	IonFormula	RT(min)	VIP	P.value	FC(WT/Yap1)	WT-1	WT-2	WT-3	WT-4	WT-5	Yap1-1	Yap1-2	Yap1-3	Yap1-4	Yap1-5	QC1	QC2	QC3	QC-CV
Cer(d18:0+pO/23:0)+CH3COO	712.646	C43 H86 O6 N1	19.53	1.60541	3.22508e-05	1.76945	3.55243e+08	4.03339e+08	4.05083e+08	3.89952e+08	4.36105e+08	2.58482e+08	2.48664e+08	2.17323e+08	1.66899e+08	2.33119e+08	3.66679e+08	3.52233e+08	3.55243e+08	0.0173806
Cer(d18:0+pO/23:0)-H	652.625	C41 H82 O4 N1	19.53	1.59805	4.4463e-05	1.80224	3.95872e+07	4.42372e+07	4.6634e+07	4.2599e+07	4.83572e+07	2.97359e+07	2.59828e+07	2.4725e+07	1.7765e+07	2.46462e+07	4.17149e+07	3.44951e+07	3.95872e+07	0.078477
Cer(d18:0+pO/24:0)+CH3COO	726.662	C44 H88 O6 N1	20.36	1.45624	0.00261471	1.50361	4.86506e+09	5.19137e+09	5.68105e+09	5.61827e+09	6.16084e+09	4.50767e+09	4.28311e+09	3.31329e+09	2.45229e+09	3.74403e+09	4.98519e+09	5.13331e+09	4.86506e+09	0.0219668
Cer(d18:0+pO/24:0)-H	666.641	C42 H84 O4 N1	20.36	1.46114	0.00280294	1.50853	6.34437e+08	6.03708e+08	7.37054e+08	6.96739e+08	7.53541e+08	5.8211e+08	5.11537e+08	4.14696e+08	3.08712e+08	4.53679e+08	6.58168e+08	5.95246e+08	6.34437e+08	0.0412296
Cer(d18:0+pO/25:0)+CH3COO	740.677	C45 H90 O6 N1	21.17	1.47554	0.00209653	1.5598	5.03174e+08	5.04825e+08	5.89841e+08	5.31333e+08	6.45751e+08	4.5392e+08	4.22221e+08	3.07103e+08	2.70827e+08	3.24954e+08	5.06759e+08	5.0787e+08	5.03174e+08	0.00396088
Cer(d18:0+pO/25:0)-H	680.656	C43 H86 O4 N1	21.17	1.49705	0.00174706	1.56309	5.96933e+07	5.7118e+07	7.01486e+07	5.91397e+07	7.12997e+07	5.21167e+07	4.74999e+07	3.59118e+07	3.07177e+07	3.68124e+07	5.76799e+07	5.72492e+07	5.96933e+07	0.0183013
Cer(d18:0+pO/26:0)+CH3COO	754.693	C46 H92 O6 N1	21.71	1.38998	0.00479503	1.42542	1.96894e+08	2.18584e+08	2.44038e+08	2.23622e+08	2.60081e+08	2.01742e+08	1.66453e+08	1.6032e+08	1.14167e+08	1.59337e+08	2.05999e+08	2.10247e+08	1.96894e+08	0.0272549
Cer(d18:0+pO/26:0)-H	694.672	C44 H88 O4 N1	21.71	1.38949	0.00414345	1.43573	2.31272e+07	2.30294e+07	2.65774e+07	2.60584e+07	2.75903e+07	2.32214e+07	1.78632e+07	1.78134e+07	1.26454e+07	1.64832e+07	2.35869e+07	2.37552e+07	2.31272e+07	0.011299
FA(16:0)-H	255.232	C16 H31 O2	4.09	1.5438	0.000477944	0.700437	4.80255e+09	4.69695e+09	4.43616e+09	4.49092e+09	3.99515e+09	5.91567e+09	5.85629e+09	6.59095e+09	7.52583e+09	6.12232e+09	4.70709e+09	4.80565e+09	4.80255e+09	0.00958777
FA(16:1)-H	253.217	C16 H29 O2	2.7	1.55318	0.000271586	0.575468	2.81277e+07	2.44606e+07	2.71702e+07	2.86458e+07	2.92714e+07	4.50767e+07	3.79593e+07	4.82386e+07	5.73396e+07	5.06268e+07	2.84279e+07	2.92162e+07	2.81277e+07	0.0160546
FA(16:4)-H	247.17	C16 H23 O2	1.63	1.1735	0.0360435	0.459753	8.91753e+06	1.18269e+07	8.21035e+06	9.33298e+06	7.93097e+06	1.99641e+07	1.40064e+07	1.5747e+07	3.66052e+07	1.42069e+07	8.45628e+06	8.70115e+06	8.91753e+06	0.021679
FA(18:0)-H	283.264	C18 H35 O2	6.58	1.23646	0.0194482	0.840504	5.51095e+09	5.78987e+09	4.88076e+09	4.68497e+09	4.01493e+09	6.02074e+09	5.76494e+09	5.81429e+09	6.19473e+09	5.80835e+09	5.40749e+09	5.37906e+09	5.51095e+09	0.0104329
FA(18:2)-H	279.232	C18 H31 O2	3.07	1.27838	0.00982026	0.604147	3.36491e+09	2.34197e+09	3.11223e+09	3.06787e+09	3.85671e+09	3.64607e+09	4.34401e+09	5.15876e+09	6.45071e+09	6.45983e+09	3.50199e+09	3.52233e+09	3.36491e+09	0.0201867
FA(21:0)-H	325.311	C21 H41 O2	9.75	1.62691	9.24605e-07	2.37669	2.39607e+07	2.64122e+07	2.39098e+07	2.49495e+07	2.10636e+07	1.15581e+07	1.1063e+07	1.02605e+07	8.54975e+06	9.18347e+06	2.38959e+07	2.32091e+07	2.39607e+07	0.014355
FA(22:0)-H	339.326	C22 H43 O2	10.78	1.53938	0.000131411	1.74847	1.48973e+08	1.70443e+08	1.54129e+08	1.6633e+08	1.39435e+08	1.03498e+08	1.07585e+08	9.33421e+07	6.86028e+07	7.26829e+07	1.4523e+08	1.45626e+08	1.48973e+08	0.011452
FA(23:0)-H	353.342	C23 H45 O2	11.79	1.45383	0.000915555	1.56167	3.92747e+09	4.70996e+09	4.22868e+09	4.61105e+09	4.07427e+09	3.2678e+09	3.2783e+09	2.95702e+09	1.96593e+09	2.33119e+09	3.93459e+09	3.74077e+09	3.92747e+09	0.0232024
FA(24:0)-H	367.358	C24 H47 O2	12.77	1.414	0.00318081	1.49574	2.04187e+09	2.43305e+09	2.40086e+09	2.31938e+09	2.23491e+09	1.79677e+09	1.91826e+09	1.59608e+09	9.72726e+08	1.3579e+09	1.9776e+09	1.92954e+09	2.04187e+09	0.0232044
FA(25:0)-H	381.373	C25 H49 O2	13.71	1.22555	0.01578	1.3546	3.40658e+08	4.34566e+08	4.09035e+08	4.41699e+08	4.25227e+08	3.59353e+08	3.57264e+08	3.32042e+08	2.07344e+08	2.58236e+08	3.44019e+08	3.45862e+08	3.40658e+08	0.00627113
FA(26:0)-H	395.389	C26 H51 O2	14.61	1.13293	0.0342651	1.30077	9.92805e+07	1.31411e+08	1.30417e+08	1.34912e+08	1.33501e+08	1.17683e+08	1.09615e+08	1.01893e+08	6.45071e+07	9.02649e+07	9.98068e+07	9.73873e+07	9.92805e+07	0.010513
FA(12:0)-H	199.17	C12 H23 O2	1.67	0.222759	0.770892	0.957429	8.13621e+06	1.49626e+07	1.38321e+07	1.39533e+07	1.66135e+07	1.60763e+07	1.56303e+07	1.72434e+07	1.11096e+07	1.04393e+07	8.54898e+06	8.88318e+06	8.13621e+06	0.0358464
FA(14:0)-H	227.201	C14 H27 O2	2.49	0.711576	0.284652	0.871696	5.75056e+07	9.69315e+07	6.78762e+07	6.43144e+07	7.41675e+07	1.02132e+08	7.11483e+07	7.26786e+07	9.36889e+07	7.42527e+07	5.50019e+07	5.78863e+07	5.75056e+07	0.0225268
FA(15:0)-H	241.217	C15 H29 O2	3.17	0.958635	0.0854345	0.816532	3.60452e+07	3.0966e+07	3.85323e+07	3.84408e+07	4.37094e+07	3.94027e+07	3.83653e+07	4.31084e+07	5.83636e+07	5.06268e+07	3.51229e+07	3.52233e+07	3.60452e+07	0.0116497
FA(15:4)-H	233.154	C15 H21 O2	1.62	0.925301	0.121259	0.394566	1.62516e+07	2.30294e+07	1.85746e+07	2.0052e+07	1.89869e+07	4.266e+07	2.82157e+07	2.97127e+07	1.16727e+08	2.82568e+07	1.7201e+07	1.81122e+07	1.62516e+07	0.0441962
FA(17:0)-H	269.248	C17 H33 O2	5.32	0.745293	0.196348	0.898003	1.11469e+08	9.511e+07	1.20537e+08	1.21052e+08	1.09768e+08	1.10328e+08	1.0657e+08	1.25406e+08	1.49493e+08	1.29511e+08	1.1227e+08	1.1468e+08	1.11469e+08	0.0120986
FA(17:1)-H	267.232	C17 H31 O2	3.47	1.07614	0.0607579	0.667952	1.93769e+07	1.32712e+07	1.66973e+07	1.55242e+07	1.8888e+07	1.89133e+07	1.72542e+07	2.56513e+07	3.79875e+07	2.55881e+07	1.9261e+07	1.93864e+07	1.93769e+07	0.00294907
FA(18:1)-H	281.248	C18 H33 O2	4.47	0.587666	0.375049	0.89742	1.40639e+09	9.79724e+08	1.28441e+09	1.229e+09	1.46357e+09	1.15581e+09	1.19765e+09	1.53908e+09	1.86354e+09	1.33435e+09	1.3802e+09	1.43806e+09	1.40639e+09	0.0167987
FA(19:0)-H	297.279	C19 H37 O2	7.76	0.505383	0.320562	1.07367	7.66741e+06	7.27312e+06	6.6493e+06	7.65119e+06	5.43895e+06	6.84032e+06	6.02883e+06	6.48407e+06	6.80908e+06	6.13801e+06	8.00308e+06	7.51794e+06	7.66741e+06	0.0262453
FA(20:0)-H	311.295	C20 H39 O2	8.76	0.288023	0.745167	0.976935	1.09386e+08	1.18139e+08	9.38608e+07	1.00722e+08	7.78264e+07	1.06125e+08	1.00582e+08	1.0118e+08	1.04952e+08	9.8899e+07	1.1021e+08	1.1013e+08	1.09386e+08	0.00337584
FA(20:6)-H	299.201	C20 H27 O2	2.2	0.582487	0.359405	0.72258	3.52118e+06	1.06039e+07	5.61189e+06	4.34307e+06	2.40303e+06	1.11378e+07	2.82157e+06	5.42239e+06	7.06506e+06	1.02039e+07	3.57409e+06	3.57694e+06	3.52118e+06	0.00720789
FA(27:0)-H	409.405	C27 H53 O2	15.51	0.347504	0.549383	1.08397	5.1255e+07	6.86978e+07	6.23433e+07	7.01359e+07	7.46619e+07	7.41822e+07	7.42947e+07	6.6052e+07	4.16224e+07	4.56034e+07	4.89249e+07	4.87847e+07	5.1255e+07	0.0228158
FA(28:0)-H	423.42	C28 H55 O2	16.4	0.214804	0.726109	1.04924	1.10427e+08	1.58734e+08	1.49189e+08	1.5709e+08	1.7108e+08	1.74423e+08	1.74572e+08	1.55333e+08	9.72726e+07	1.09888e+08	1.1536e+08	1.1377e+08	1.10427e+08	0.0181611
FA(29:0)-H	437.436	C29 H57 O2	17.34	0.352532	0.562363	1.08334	1.27096e+08	1.76949e+08	1.67961e+08	1.80191e+08	1.92835e+08	1.93336e+08	1.92841e+08	1.68871e+08	1.08024e+08	1.16952e+08	1.2566e+08	1.29243e+08	1.27096e+08	0.0115638
FA(30:0)-H	451.452	C30 H59 O2	18.29	0.304139	0.63986	0.94238	1.39597e+08	1.88659e+08	1.68949e+08	1.84811e+08	2.05691e+08	2.24858e+08	2.2329e+08	2.1091e+08	1.37718e+08	1.45209e+08	1.3596e+08	1.34704e+08	1.39597e+08	0.0151727
LPC(16:0)+CH3COO	554.346	C26 H53 O9 N1 P1	2.71	0.505035	0.408912	4.26459	1.34388e+07	17174.4	722234	39272.4	932532	763888	0	19523.5	21911.9	2.74719e+06	1.3699e+07	1.29243e+07	1.34388e+07	0.0241042
LPC(18:0)+CH3COO	582.378	C28 H57 O9 N1 P1	4.42	0.544851	0.360528	8.26752	1.94811e+07	0	733102	5424.22	921654	708199	25170.9	63914.4	17355.5	1.74251e+06	1.9776e+07	1.91134e+07	1.94811e+07	0.0139298
LPC(18:1)+CH3COO	580.362	C28 H55 O9 N1 P1	2.67	0.51316	0.389631	3.99207	2.28147e+07	202971	1.39309e+06	329888	1.95802e+06	2.81598e+06	1.086e+06	919171	391138	1.47564e+06	1.4729e+07	1.73841e+07	2.28147e+07	0.183797
LPC(18:2)+CH3COO	578.346	C28 H53 O9 N1 P1	1.97	0.449305	0.45508	2.7021	6.67773e+07	1.13455e+06	4.58436e+06	924057	6.95196e+06	1.36596e+07	3.25801e+06	3.37029e+06	2.21167e+06	7.24474e+06	6.72588e+07	6.68969e+07	6.67773e+07	0.00305632
LPE(18:2)-H	476.278	C23 H43 O7 N1 P1	2.01	0.487037	0.431966	2.50049	6.75066e+06	38122.1	857591	127520	1.03834e+06	1.21886e+06	401922	388332	345574	1.16952e+06	6.71558e+06	6.78071e+06	6.75066e+06	0.0039432
PC(16:0/18:1)+CH3COO	818.592	C44 H85 O10 N1 P1	14.33	0.534974	0.346933	2.27537	1.87518e+07	2.6152e+06	1.90686e+06	3.32661e+06	2.61069e+06	4.60224e+06	1.84722e+06	2.45112e+06	1.78674e+06	2.15066e+06	1.8025e+07	1.82943e+07	1.87518e+07	0.0163449
PC(16:0/18:2)+CH3COO	816.576	C44 H83 O10 N1 P1	13.18	0.278216	0.636254	1.49422	5.42761e+07	2.25089e+06	4.27808e+06	7.61423e+06	6.64541e+06	1.8493e+07	6.7393e+06	7.83789e+06	6.96267e+06	1.02039e+07	5.44869e+07	4.63272e+07	5.42761e+07	0.0734627
PC(18:1/18:1)+CH3COO	844.607	C46 H87 O10 N1 P1	14.4	0.0595465	0.889365	0.944529	3.05238e+07	2.94047e+07	7.12354e+06	8.50133e+06	2.77881e+07	1.80727e+07	2.2532e+07	1.20418e+07	9.98324e+06	4.67808e+07	3.07969e+07	2.73959e+07	3.05238e+07	0.052175
PC(18:1/18:2)+CH3COO	842.592	C46 H85 O10 N1 P1	13.27	0.388931	0.503882	1.72425	1.55223e+08	1.14887e+07	1.02753e+07	3.28964e+07	2.7887e+07	5.99973e+07	1.84722e+07	1.27544e+07	2.02225e+07	2.64515e+07	1.545e+08	1.53817e+08	1.55223e+08	0.00371561
PC(18:2/18:2)+CH3COO	840.576	C46 H83 O10 N1 P1	12.05	0.180299	0.760608	1.30086	1.56265e+08	6.81773e+06	1.02753e+07	1.69102e+07	1.7108e+07	7.08199e+07	2.06036e+07	1.78846e+07	2.1144e+07	2.89633e+07	1.4626e+08	1.43806e+08	1.56265e+08	0.0362223
PE(16:0/18:1)-H	716.524	C39 H75 O8 N1 P1	14.67	0.67319	0.225237	2.11816	3.13572e+07	4.34566e+06	5.03884e+06	1.34912e+07	8.13864e+06	7.19757e+06	5.7142e+06	6.59808e+06	5.47798e+06	4.4583e+06	3.07969e+07	2.88521e+07	3.13572e+07	0.0353876
PE(16:0/18:2)-H	714.508	C39 H73 O8 N1 P1	13.53	0.33588	0.5669	1.43335	5.55262e+07	5.65976e+06	6.92594e+06	1.55242e+07	9.55277e+06	1.69169e+07	1.30929e+07	1.12581e+07	1.11096e+07	1.26371e+07	5.50019e+07	5.6157e+07	5.55262e+07	0.00849945
PE(18:1/18:2)-H	740.524	C41 H75 O8 N1 P1	13.61	0.513501	0.374303	1.88052	4.01081e+07	4.1635e+06	4.92028e+06	1.23824e+07	6.81352e+06	1.01712e+07	7.43962e+06	5.87129e+06	6.80908e+06	6.07522e+06	3.93459e+07	3.74077e+07	4.01081e+07	0.0291821
PE(18:2/18:2)-H	738.508	C41 H73 O8 N1 P1	12.42	0.243693	0.679952	1.39744	3.16697e+07	1.75648e+06	2.26254e+06	5.29485e+06	2.90736e+06	9.94e+06	5.40971e+06	4.41059e+06	5.58037e+06	6.06737e+06	3.13119e+07	2.96713e+07	3.16697e+07	0.0281728
PI(16:0/18:2)-H	833.519	C43 H78 O13 N0 P1	10.61	0.867597	0.169417	0.624797	666732	238100	396191	1.23824e+06	464783	1.39748e+06	451655	1.17568e+06	762822	1.02039e+06	566499	558839	666732	0.0822877
PS(16:0/18:2)-H	758.498	C40 H73 O10 N1 P1	10.95	1.0876	0.0702289	0.543684	9.35508e+06	1.44421e+06	2.78618e+06	1.01646e+07	5.06317e+06	1.40799e+07	6.8002e+06	1.43932e+07	9.01051e+06	8.71253e+06	9.20818e+06	1.01028e+07	9.35508e+06	0.040995
